# Supplementary material for: Use of Microarray Datasets to generate Caco-2-dedicated Networks and to identify Reporter Genes of Specific Pathway Activity
Source: Sci Rep. 2017 Jul 28;7:6778. doi: 10.1038/s41598-017-06355-0 (PMC5533711; doi:10.1038/s41598-017-06355-0)
Supplement: Supplementary file 1 — Supplementary Table S1 [file 41598_2017_6355_MOESM1_ESM.xlsx]

## Sheet: Supplementary Table S1
Use of Microarray Datasets to generate Caco-2-dedicated Networks and to identify Reporter Genes of Specific Pathway Activity
Prashanna Balaji Venkatasubramanian, Gamze Toydemir, Nicole de Wit, Edoardo Saccenti, Vitor A. P. Martins Dos Santos, Peter van Baarlen, Jerry M. Wells, Maria Suarez-Diez and *Jurriaan J. Mes.
Table below shows various network related metrices calculated for the Caco-2 network compared against the ones calculated for original STRING network
Metrics	STRING network (Entrez Id)	Caco-2 Network
# of nodes	13762	8937
# of edges	272903	129711
# of connected components	131	54
Density of Graph	0.0029	0.0032
Average degree	39.66	29.03
Giant component nodes	13462	8824
Giant component edges	272698	129648
Degree Assortativity	0.57	0.13
Average Clustering Coefficient	0.34	0.34
