# Supplementary material for: Use of Microarray Datasets to generate Caco-2-dedicated Networks and to identify Reporter Genes of Specific Pathway Activity
Source: Sci Rep. 2017 Jul 28;7:6778. doi: 10.1038/s41598-017-06355-0 (PMC5533711; doi:10.1038/s41598-017-06355-0)
Supplement: Supplementary file 2 — Supplementary Table S2 [file 41598_2017_6355_MOESM2_ESM.xlsx]

## Sheet: Supplementary Table S2
Use of Microarray Datasets to generate Caco-2-dedicated Networks and to identify Reporter Genes of Specific Pathway Activity
Prashanna Balaji Venkatasubramanian, Gamze Toydemir, Nicole de Wit, Edoardo Saccenti, Vitor A. P. Martins Dos Santos, Peter van Baarlen, Jerry M. Wells, Maria Suarez-Diez and *Jurriaan J. Mes.
Table below shows the values computed for comprehensive assessment of DECA algorithm using 10 pathways mentioned in the materials and methods
Pathway	Seed Gene 1	Seed Gene 2	Seed Gene 3	Total genes	Pwy Genes top 10 percent	P.val unadj	Ratio	Average ratio per pathway
TLR_signalling	5608_at	3665_at	148022_at	106	8	0.0387322	0.08	0.07
TLR_signalling	2353_at	3665_at	3654_at	106	6	0.0370258	0.06
TLR_signalling	5970_at	3725_at	2353_at	106	6	0.0360025	0.06
TLR_signalling	3576_at	5970_at	3665_at	106	10	0.0167646	0.09
TLR_signalling	3725_at	4792_at	3576_at	106	4	0.0218087	0.04
TLR_signalling	2353_at	3665_at	5970_at	106	8	0.0412846	0.08
TLR_signalling	148022_at	4792_at	3654_at	106	6	0.12846	0.06
TLR_signalling	3576_at	3725_at	148022_at	106	8	0.0420776	0.08
TLR_signalling	3576_at	5608_at	3665_at	106	7	0.00960513	0.07
TLR_signalling	5970_at	3576_at	5608_at	106	11	0.0137967	0.1
ABC_transporters	23461_at	368_at	4363_at	45	5	0.0292017	0.11	0.09
ABC_transporters	1080_at	9429_at	19_at	45	4	0.0210591	0.09
ABC_transporters	4363_at	9429_at	10057_at	45	4	0.00583883	0.09
ABC_transporters	4363_at	10057_at	23461_at	45	4	0.121137	0.09
ABC_transporters	23461_at	1080_at	4363_at	45	4	0.351136	0.09
ABC_transporters	1080_at	19_at	4363_at	45	3	0.286792	0.07
ABC_transporters	19_at	10057_at	1080_at	45	3	0.249937	0.07
ABC_transporters	19_at	4363_at	368_at	45	3	0.0216467	0.07
ABC_transporters	1080_at	23461_at	9429_at	45	5	0.0353456	0.11
ABC_transporters	23461_at	368_at	19_at	45	4	0.0946983	0.09
Adherens_juction	8936_at	2260_at	5819_at	74	3	0.407113	0.04	0.08
Adherens_juction	5797_at	6934_at	71_at	74	11	0.00084636	0.15
Adherens_juction	8936_at	5797_at	4088_at	74	6	0.0567766	0.08
Adherens_juction	5819_at	5797_at	6934_at	74	5	0.0386607	0.07
Adherens_juction	71_at	8936_at	6934_at	74	9	0.000211384	0.12
Adherens_juction	4088_at	5819_at	2260_at	74	5	0.208031	0.07
Adherens_juction	8936_at	5797_at	2260_at	74	4	0.307919	0.05
Adherens_juction	71_at	8936_at	4088_at	74	7	0.0789534	0.09
Adherens_juction	5819_at	5797_at	2260_at	74	3	0.40129	0.04
Adherens_juction	71_at	8936_at	2260_at	74	5	0.166721	0.07
Fat_absorption	80168_at	10555_at	19_at	41	4	0.0108966	0.1	0.1
Fat_absorption	10555_at	8611_at	80168_at	41	4	0.0447134	0.1
Fat_absorption	8611_at	10555_at	19_at	41	5	0.0132751	0.12
Fat_absorption	80168_at	19_at	10555_at	41	4	0.0108966	0.1
Fat_absorption	80168_at	19_at	10555_at	41	4	0.0108966	0.1
Fat_absorption	80168_at	19_at	10555_at	41	4	0.0108966	0.1
Fat_absorption	19_at	8611_at	80168_at	41	3	0.334122	0.07
Fat_absorption	80168_at	8611_at	10555_at	41	4	0.0447134	0.1
Fat_absorption	10555_at	80168_at	19_at	41	4	0.0108966	0.1
Fat_absorption	80168_at	8611_at	10555_at	41	4	0.0447134	0.1
Gap_junction	7277_at	10381_at	347733_at	88	7	0.00259373	0.08	0.1
Gap_junction	84617_at	7280_at	6654_at	88	10	0.291327	0.11
Gap_junction	10381_at	6654_at	2697_at	88	8	0.115474	0.09
Gap_junction	347733_at	7280_at	84790_at	88	11	0.0122799	0.13
Gap_junction	7280_at	10381_at	84617_at	88	7	0.0115036	0.08
Gap_junction	6654_at	84790_at	56034_at	88	8	0.191103	0.09
Gap_junction	10381_at	84790_at	56034_at	88	10	0.0148363	0.11
Gap_junction	7277_at	7846_at	2697_at	88	6	0.0101595	0.07
Gap_junction	84617_at	7846_at	1813_at	88	9	0.0312531	0.1
Gap_junction	84790_at	347733_at	7846_at	88	8	0.0163417	0.09
Glycerolipid metabolism	9388_at	84803_at	80339_at	59	5	0.00375931	0.08	0.1
Glycerolipid metabolism	8611_at	10555_at	9388_at	59	8	0.0931217	0.14
Glycerolipid metabolism	80339_at	132158_at	8611_at	59	4	0.0104019	0.07
Glycerolipid metabolism	84803_at	80339_at	9388_at	59	5	0.00375931	0.08
Glycerolipid metabolism	80339_at	10555_at	9388_at	59	8	0.0246202	0.14
Glycerolipid metabolism	80339_at	11343_at	84803_at	59	6	0.00979131	0.1
Glycerolipid metabolism	8527_at	132158_at	57678_at	59	6	0.184714	0.1
Glycerolipid metabolism	8611_at	10555_at	84803_at	59	6	0.0360753	0.1
Glycerolipid metabolism	9388_at	84803_at	132158_at	59	4	0.0205243	0.07
Glycerolipid metabolism	9388_at	8611_at	57678_at	59	8	0.112608	0.14
Glycerophospholipid metabolism	10555_at	8611_at	79143_at	95	6	0.169532	0.06	0.07
Glycerophospholipid metabolism	57678_at	56261_at	23761_at	95	9	0.866159	0.09
Glycerophospholipid metabolism	57678_at	2819_at	5337_at	95	9	0.272487	0.09
Glycerophospholipid metabolism	10555_at	2819_at	8611_at	95	4	0.129883	0.04
Glycerophospholipid metabolism	79888_at	10555_at	8611_at	95	7	0.0221012	0.07
Glycerophospholipid metabolism	5337_at	23761_at	2819_at	95	8	0.23537	0.08
Glycerophospholipid metabolism	57678_at	79143_at	84803_at	95	7	0.598298	0.07
Glycerophospholipid metabolism	8611_at	8527_at	2819_at	95	3	0.963707	0.03
Glycerophospholipid metabolism	2819_at	79143_at	23761_at	95	6	0.242004	0.06
Glycerophospholipid metabolism	2819_at	79143_at	79888_at	95	7	0.0483691	0.07
NFKB-signalling	5971_at	148022_at	330_at	93	16	0.000293358	0.17	0.15
NFKB-signalling	51588_at	5328_at	9020_at	93	12	0.00198295	0.13
NFKB-signalling	598_at	9020_at	5743_at	93	13	0.000277643	0.14
NFKB-signalling	598_at	3383_at	5328_at	93	17	0.00211411	0.18
NFKB-signalling	5328_at	7132_at	5743_at	93	14	0.00189174	0.15
NFKB-signalling	3383_at	9020_at	598_at	93	16	0.00219555	0.17
NFKB-signalling	7128_at	51588_at	598_at	93	15	0.00375591	0.16
NFKB-signalling	148022_at	5743_at	4616_at	93	12	0.0123907	0.13
NFKB-signalling	5970_at	598_at	4616_at	93	12	0.00728448	0.13
NFKB-signalling	4616_at	5971_at	51588_at	93	11	0.000807709	0.12
p53_signalling	595_at	1026_at	5054_at	69	9	0.016055	0.13	0.11
p53_signalling	595_at	7057_at	545_at	69	7	0.650438	0.1
p53_signalling	1026_at	595_at	1647_at	69	7	0.0127289	0.1
p53_signalling	27244_at	545_at	5054_at	69	10	0.0212306	0.14
p53_signalling	4616_at	8795_at	901_at	69	4	0.000603533	0.06
p53_signalling	901_at	545_at	5366_at	69	9	0.0697804	0.13
p53_signalling	2810_at	5366_at	27244_at	69	8	0.000800773	0.12
p53_signalling	8795_at	7057_at	1647_at	69	4	0.00828344	0.06
p53_signalling	5054_at	5366_at	9133_at	69	11	0.000320607	0.16
p53_signalling	7057_at	9133_at	901_at	69	10	0.00638832	0.14
PPAR-signalling	123_at	1376_at	1374_at	72	4	0.345378	0.06	0.06
PPAR-signalling	8309_at	1376_at	1622_at	72	4	0.0308577	0.06
PPAR-signalling	123_at	4312_at	1376_at	72	4	0.0961716	0.06
PPAR-signalling	4312_at	1962_at	1622_at	72	5	0.165138	0.07
PPAR-signalling	1962_at	1376_at	4312_at	72	5	0.0222272	0.07
PPAR-signalling	123_at	4312_at	1962_at	72	5	0.0347142	0.07
PPAR-signalling	1622_at	8309_at	1374_at	72	4	0.0935388	0.06
PPAR-signalling	4312_at	51703_at	123_at	72	4	0.222111	0.06
PPAR-signalling	51703_at	4312_at	1374_at	72	5	0.210337	0.07
PPAR-signalling	51703_at	1622_at	1962_at	72	5	0.0200393	0.07
