# Supplementary material for: Use of Microarray Datasets to generate Caco-2-dedicated Networks and to identify Reporter Genes of Specific Pathway Activity
Source: Sci Rep. 2017 Jul 28;7:6778. doi: 10.1038/s41598-017-06355-0 (PMC5533711; doi:10.1038/s41598-017-06355-0)
Supplement: Supplementary file 3 — Supplementary Table S3 [file 41598_2017_6355_MOESM3_ESM.xlsx]

## Sheet: Supplementary Table S3
Use of Microarray Datasets to generate Caco-2-dedicated Networks and to identify Reporter Genes of Specific Pathway Activity
Prashanna Balaji Venkatasubramanian, Gamze Toydemir, Nicole de Wit, Edoardo Saccenti, Vitor A. P. Martins Dos Santos, Peter van Baarlen, Jerry M. Wells, Maria Suarez-Diez and *Jurriaan J. Mes.
Table contains the details of the experimental data included in the Publication along with their Accession number and ArrayExpress URL where available.
Assays used implies the number of samples from each accession that are used in making the publication.
Experiment name	Title	Platform	Accession	Assays used	Total Number of Assays	Release Date	ArrayExpress URL
broccoli extracts that had been cooked for different lengths of time	Transcription profiling of human colon Caco2 cells treated with extracts from broccoli that had been cooked for different lengths of time	hg 133 plus 2.0	E-MEXP-1372	12	12	2008-09-30	http://www.ebi.ac.uk/arrayexpress/experiments/E-MEXP-1372/
Caco-2 cells co-cultivated with B. animalis subsp. lactis BB-12	Expression data from Caco-2 cells co-cultivated with B. animalis subsp. lactis BB-12	hg 133 plus 2.0	E-GEOD-21930	3	3	2010-07-30	http://www.ebi.ac.uk/arrayexpress/experiments/E-GEOD-21930/
Caco-2 with THP1 coculture	Caco-2 cocultured with THP-1, time course	hg 133 plus 2.0	E-GEOD-17625	6	6	2010-04-06	http://www.ebi.ac.uk/arrayexpress/experiments/E-GEOD-17625/
conjugated linoleic acid (CLA)	Transcription profiling of human Caco-2 cells treated with conjugated linoleic acid (CLA)	hg 133 plus 2.0	E-GEOD-6518	9	9	2008-06-14	http://www.ebi.ac.uk/arrayexpress/experiments/E-GEOD-6518/
E. coli strains	Cross-talk between E. coli strains and a human colorectal adenocarcinoma-derived cell line	hg 133 plus 2.0	E-GEOD-50040	18	18	2013-08-23	http://www.ebi.ac.uk/arrayexpress/experiments/E-GEOD-50040/
Establishment of objective criteria for selecting relevant intestinal cell-based models	Establishment of objective criteria for selecting relevant intestinal cell-based models	hg 133 plus 2.0	E-GEOD-30292	15	43	2012-06-23	http://www.ebi.ac.uk/arrayexpress/experiments/E-GEOD-30292/
hydroxytyrosol (HTy) and hydroxytyrosyl ethyl ether (HTy-Et)	Transcription profiling of human colon Caco-2 cells treated with hydroxytyrosol (HTy) and hydroxytyrosyl ethyl ether (HTy-Et)	hg 133 plus 2.0	E-GEOD-38833	9	9	2012-06-19	http://www.ebi.ac.uk/arrayexpress/experiments/E-GEOD-38833/
Polydextrose fermentation metabolite effect	Polydextrose fermentation metabolite effect on Caco-2 colon cancer cells	hg 133 plus 2.0	E-GEOD-28792	15	15	2011-04-22	http://www.ebi.ac.uk/arrayexpress/experiments/E-GEOD-28792/
Riboflavin depletion	Riboflavin depletion impairs cell proliferation in intestinal cells: Identification of mechanisms and consequences	hg 133 plus 2.0	E-GEOD-15132	18	18	2009-03-06	http://www.ebi.ac.uk/arrayexpress/experiments/E-GEOD-15132/
Bifidobacterium bifidum PRL2010 on gene expression in intestinal epithelial cells	Effects of Bifidobacterium bifidum PRL2010 on gene expression in intestinal epithelial cells	Nugo	E-GEOD-21976	8	8	2010-10-01	http://www.ebi.ac.uk/arrayexpress/experiments/E-GEOD-21976/
Ascorbate-stabilized quercetin	Transcription profiling of human Caco-2 cell differentiation by ascorbate-stabilized quercetin	Hg-133a-2.0	E-GEOD-7259	8	8	2008-06-15	http://www.ebi.ac.uk/arrayexpress/experiments/E-GEOD-7259/
Caco-2 co-culture with Lactobacillus casei and Bifidobacterium breve	Caco-2 cell gene expression following co-culture with Lactobacillus casei and Bifidobacterium breve	Hg-133a-2.0	E-GEOD-37369	9	9	2013-04-09	http://www.ebi.ac.uk/arrayexpress/experiments/E-GEOD-37369/
sulforaphane (SF)	Transcription profiling of human colon Caco-2 cells treated with sulforaphane (SF)	hg-u133a	E-MEXP-170	8	8	2005-07-01	http://www.ebi.ac.uk/arrayexpress/experiments/E-MEXP-170/
wild type Shigella flexneri and a OspF mutant	Transcription profiling of human Caco-2 intestinal epithelial cell line infected with wild type Shigella flexneri and a OspF mutantt reveals an injected bacterial effector targets chromatin access for NF-kB as a strategy to shape transcription of immune genes	hg-u133a	E-GEOD-6082	8	8	2008-06-14	http://www.ebi.ac.uk/arrayexpress/experiments/E-GEOD-6082/
Expression data from Caco-2 cells expressing TLR4 and associated mutants	Expression data from Caco-2 cells expressing TLR4 and associated mutants	hugene-1.0ST	E-GEOD-26226	12	12	2011-10-10	http://www.ebi.ac.uk/arrayexpress/experiments/E-GEOD-26226/
Listeria monocytogenes	Transcription profiling by array of Caco-2 cells infected with Listeria monocytogenes, treated and untreated with AGK2.	hugene-1.0ST	E-MEXP-3912	10	10	2013-06-01	http://www.ebi.ac.uk/arrayexpress/experiments/E-MEXP-3912/
Berry experiment	In Prepartion For Submission	Hugene-1.1 ST	From the lab of J. Mes	66	In Prepartion	In Prepartion	In Prepartion
Dietary fibres	In Prepartion For Submission	Hugene-1.1 ST	From the lab of J. Mes	72	In Prepartion	In Prepartion	In Prepartion
Probiotics	In Prepartion For Submission	Hugene-1.1 ST	From the lab of J. Mes	23	In Prepartion	In Prepartion	In Prepartion
onion experiment	In Prepartion For Submission	Hugene-1.1 ST	From the lab of J. Mes	24	In Prepartion	In Prepartion	In Prepartion
