# Supplementary material for: Use of Microarray Datasets to generate Caco-2-dedicated Networks and to identify Reporter Genes of Specific Pathway Activity
Source: Sci Rep. 2017 Jul 28;7:6778. doi: 10.1038/s41598-017-06355-0 (PMC5533711; doi:10.1038/s41598-017-06355-0)
Supplement: Supplementary file 5 — Caco2_Network [file 41598_2017_6355_MOESM5_ESM.csv]

114785	11340	{}
114785	118460	{}
114785	8930	{}
114781	27005	{}
114781	29761	{}
28996	10048	{}
28996	6497	{}
28996	7529	{}
28996	10413	{}
28996	6934	{}
28996	4087	{}
28996	83439	{}
28996	128866	{}
28996	1387	{}
28996	1487	{}
28996	10454	{}
28996	7791	{}
28996	7132	{}
28996	10971	{}
28996	10238	{}
28996	4286	{}
28996	55294	{}
28996	7157	{}
28996	9134	{}
28996	6477	{}
28996	7329	{}
28996	5457	{}
28996	8493	{}
28996	57659	{}
28996	3091	{}
28996	2033	{}
28996	26273	{}
28996	1499	{}
28996	8717	{}
28996	7534	{}
28996	26118	{}
28996	23118	{}
28996	23291	{}
28996	7532	{}
28996	9133	{}
28996	2810	{}
28996	51176	{}
28996	466	{}
28996	6932	{}
28996	6478	{}
28996	8945	{}
28996	8312	{}
28996	6672	{}
28996	9987	{}
28996	3159	{}
28996	3172	{}
28996	4602	{}
28996	8535	{}
28996	1488	{}
28996	51701	{}
28996	1027	{}
28996	1026	{}
28996	7090	{}
28996	7089	{}
28996	5576	{}
28996	5575	{}
28996	5573	{}
28996	7341	{}
28996	27035	{}
28996	5577	{}
28996	59343	{}
28996	7533	{}
28996	94241	{}
28996	7088	{}
28996	1385	{}
28996	8850	{}
28996	4999	{}
28991	5111	{}
28992	8409	{}
28992	5034	{}
28992	999	{}
28992	221443	{}
28992	5422	{}
28999	587	{}
28999	4176	{}
28999	23129	{}
28999	1187	{}
28999	388581	{}
28999	1490	{}
28999	23023	{}
28999	50512	{}
28998	79631	{}
28998	6125	{}
28998	6124	{}
28998	6123	{}
28998	6122	{}
28998	6729	{}
28998	6128	{}
28998	10102	{}
28998	64976	{}
28998	64975	{}
28998	55052	{}
28998	51264	{}
28998	51263	{}
28998	64979	{}
28998	64978	{}
28998	63931	{}
28998	51069	{}
28998	6182	{}
28998	65080	{}
28998	6224	{}
28998	57129	{}
28998	6150	{}
28998	6152	{}
28998	6154	{}
28998	6155	{}
28998	6156	{}
28998	6157	{}
28998	6158	{}
28998	6159	{}
28998	64960	{}
28998	64963	{}
28998	4736	{}
28998	64965	{}
28998	64968	{}
28998	64969	{}
28998	7311	{}
28998	51154	{}
28998	84545	{}
28998	6188	{}
28998	5859	{}
28998	26164	{}
28998	140801	{}
28998	6143	{}
28998	6141	{}
28998	124995	{}
28998	6146	{}
28998	6194	{}
28998	6164	{}
28998	29093	{}
28998	285855	{}
28998	65008	{}
28998	51116	{}
28998	4967	{}
28998	65003	{}
28998	65005	{}
28998	9540	{}
28998	51021	{}
28998	6193	{}
28998	54148	{}
28998	6175	{}
28998	3396	{}
28998	54948	{}
28998	64983	{}
28998	64981	{}
28998	116832	{}
28998	29927	{}
28998	9553	{}
28998	9533	{}
28998	128308	{}
28998	6169	{}
28998	6168	{}
28998	2197	{}
28998	6161	{}
28998	6160	{}
28998	11224	{}
28998	6165	{}
28998	11222	{}
28998	6167	{}
28998	6166	{}
28998	5432	{}
28998	51023	{}
28998	1938	{}
28998	1981	{}
28998	6205	{}
28998	6207	{}
28998	6201	{}
28998	84340	{}
28998	9349	{}
28998	6208	{}
28998	6209	{}
28998	26589	{}
28998	1356	{}
28998	55272	{}
28998	29088	{}
28998	10399	{}
28998	6217	{}
28998	63875	{}
28998	64928	{}
28998	6191	{}
28998	6192	{}
28998	6210	{}
28998	8669	{}
28998	740	{}
28998	9343	{}
28998	122704	{}
28998	55168	{}
28998	200916	{}
28998	9801	{}
28998	85476	{}
28998	6223	{}
28998	6183	{}
28998	6227	{}
28998	51081	{}
28998	55173	{}
28998	6228	{}
28998	6229	{}
28998	55176	{}
28998	6189	{}
28998	51073	{}
28998	28977	{}
28998	25873	{}
28998	4716	{}
28998	6139	{}
28998	6132	{}
28998	6133	{}
28998	6130	{}
28998	6136	{}
28998	6137	{}
28998	6134	{}
28998	6135	{}
28998	6235	{}
28998	51187	{}
28998	6231	{}
28998	6230	{}
28998	9820	{}
55293	137492	{}
55293	387521	{}
55293	3417	{}
55293	9146	{}
55293	9873	{}
55293	3418	{}
55293	79720	{}
55293	51028	{}
55293	84936	{}
55293	8801	{}
55293	8803	{}
55293	93343	{}
55293	27183	{}
55293	89853	{}
55293	80263	{}
55293	9525	{}
55293	53349	{}
55293	10015	{}
55293	51160	{}
55293	7336	{}
55293	55048	{}
55293	47	{}
55293	85415	{}
55293	25930	{}
55290	55718	{}
55290	9533	{}
55290	10302	{}
55290	661	{}
55290	6621	{}
55290	5437	{}
55290	5434	{}
55290	5435	{}
55290	5451	{}
55290	51082	{}
55290	55703	{}
55290	10621	{}
55290	10622	{}
55290	6908	{}
55290	9330	{}
55290	171568	{}
55290	6617	{}
55290	11128	{}
55290	6619	{}
55290	138474	{}
55290	7702	{}
55290	5441	{}
55290	5440	{}
55290	51728	{}
55290	84232	{}
55290	9519	{}
5989	25	{}
5989	7494	{}
5989	3065	{}
5989	8625	{}
5989	4609	{}
5989	6505	{}
5989	5994	{}
5989	3097	{}
5989	6156	{}
5989	545	{}
5989	4782	{}
5989	7403	{}
55294	9616	{}
55294	23462	{}
55294	79791	{}
55294	983	{}
55294	143384	{}
55294	84085	{}
55294	2475	{}
55294	1052	{}
55294	5663	{}
55294	115290	{}
55294	6720	{}
55294	26224	{}
55294	54620	{}
55294	5728	{}
55294	8945	{}
55294	7321	{}
55294	7314	{}
55294	7157	{}
55294	8881	{}
55294	182	{}
55294	26272	{}
55294	26270	{}
55294	10769	{}
55294	8065	{}
55294	1017	{}
55294	23291	{}
55294	9978	{}
55294	9133	{}
55294	891	{}
55294	997	{}
55294	126433	{}
55294	990	{}
55294	9134	{}
55294	898	{}
55294	899	{}
55294	688	{}
55294	2932	{}
55294	7326	{}
55294	26232	{}
55294	8317	{}
55294	8453	{}
55294	8452	{}
55294	8451	{}
55294	4609	{}
55294	9212	{}
55294	3725	{}
55294	8697	{}
55294	4602	{}
55294	4791	{}
55294	4779	{}
55294	5347	{}
55294	4170	{}
55294	6790	{}
55294	57646	{}
55294	4738	{}
55294	6500	{}
55294	26268	{}
55294	253260	{}
55294	8454	{}
55294	26260	{}
55294	6502	{}
55294	55031	{}
55294	54926	{}
55294	4851	{}
55294	93611	{}
51268	23464	{}
51268	2731	{}
51268	5830	{}
51268	211	{}
51268	6472	{}
51268	2628	{}
51268	6470	{}
51268	1610	{}
51268	64902	{}
51268	1757	{}
5983	5426	{}
5983	5111	{}
5983	10535	{}
5983	9126	{}
5983	983	{}
5983	50485	{}
5983	63967	{}
5983	4609	{}
5983	5557	{}
5983	5883	{}
5983	5885	{}
5983	23244	{}
5983	57804	{}
5983	25842	{}
5983	2547	{}
5983	4171	{}
5983	3364	{}
5983	11073	{}
5983	7155	{}
5983	5981	{}
5983	5984	{}
5983	5985	{}
5983	1111	{}
5983	2176	{}
5983	2177	{}
5983	545	{}
5983	7534	{}
5983	2178	{}
5983	1017	{}
5983	22897	{}
5983	23649	{}
5983	3280	{}
5983	990	{}
5983	79075	{}
5983	2175	{}
5983	55723	{}
5983	55215	{}
5983	29089	{}
5983	79915	{}
5983	2187	{}
5983	80233	{}
5983	6118	{}
5983	2189	{}
5983	2188	{}
5983	4683	{}
5983	4174	{}
5983	4175	{}
5983	4176	{}
5983	84126	{}
5983	6119	{}
5983	4172	{}
5983	4173	{}
5983	55120	{}
5983	5424	{}
5983	5427	{}
5983	6117	{}
5983	54962	{}
5983	5422	{}
5983	10714	{}
5983	5425	{}
5983	63922	{}
5983	144715	{}
5983	8914	{}
5983	23063	{}
5983	5810	{}
5983	5813	{}
5983	5814	{}
5983	157570	{}
5980	84893	{}
5980	56852	{}
5980	5111	{}
5980	4085	{}
5980	56655	{}
5980	11169	{}
5980	387521	{}
5980	11201	{}
5980	10459	{}
5980	5888	{}
5980	51455	{}
5980	2068	{}
5980	7320	{}
5980	7158	{}
5980	7507	{}
5980	27301	{}
5980	5429	{}
5980	2072	{}
5980	9937	{}
5980	23649	{}
5980	9156	{}
5980	57697	{}
5980	10721	{}
5980	54107	{}
5980	8317	{}
5980	2547	{}
5980	54108	{}
5980	10111	{}
5980	7336	{}
5980	7334	{}
5980	7319	{}
5980	5428	{}
5980	5425	{}
5980	5427	{}
5980	5426	{}
5980	27297	{}
5980	2237	{}
5980	5422	{}
5980	10714	{}
5980	5893	{}
5980	5810	{}
5980	91442	{}
5980	7508	{}
5980	2067	{}
51264	740	{}
51264	9343	{}
51264	63931	{}
51264	140801	{}
51264	55168	{}
51264	79631	{}
51264	6125	{}
51264	6124	{}
51264	9801	{}
51264	6123	{}
51264	6122	{}
51264	6729	{}
51264	11224	{}
51264	29093	{}
51264	11222	{}
51264	6207	{}
51264	51021	{}
51264	64976	{}
51264	51023	{}
51264	6175	{}
51264	55052	{}
51264	6133	{}
51264	64979	{}
51264	65008	{}
51264	51116	{}
51264	6183	{}
51264	6182	{}
51264	84340	{}
51264	9349	{}
51264	55173	{}
51264	51069	{}
51264	6228	{}
51264	65003	{}
51264	51154	{}
51264	23521	{}
51264	85476	{}
51264	6224	{}
51264	57129	{}
51264	64975	{}
51264	55272	{}
51264	29088	{}
51264	6154	{}
51264	6157	{}
51264	4736	{}
51264	1938	{}
51264	64960	{}
51264	6150	{}
51264	4716	{}
51264	6139	{}
51264	285855	{}
51264	64965	{}
51264	6135	{}
51264	6132	{}
51264	54948	{}
51264	6136	{}
51264	64983	{}
51264	6134	{}
51264	64981	{}
51264	6217	{}
51264	64968	{}
51264	63875	{}
51264	26589	{}
51264	6235	{}
51264	9553	{}
51264	51073	{}
51264	26164	{}
5986	4854	{}
5986	5966	{}
5986	4851	{}
5986	5970	{}
5984	5426	{}
5984	4361	{}
5984	79075	{}
5984	4683	{}
5984	50484	{}
5984	50485	{}
5984	63967	{}
5984	5557	{}
5984	5883	{}
5984	4436	{}
5984	6119	{}
5984	5111	{}
5984	5422	{}
5984	2189	{}
5984	10193	{}
5984	472	{}
5984	3364	{}
5984	11073	{}
5984	7155	{}
5984	5981	{}
5984	5985	{}
5984	1111	{}
5984	2176	{}
5984	2177	{}
5984	545	{}
5984	3978	{}
5984	2178	{}
5984	3280	{}
5984	22897	{}
5984	23649	{}
5984	5001	{}
5984	990	{}
5984	57804	{}
5984	80233	{}
5984	6241	{}
5984	2175	{}
5984	55215	{}
5984	29089	{}
5984	79915	{}
5984	2187	{}
5984	7534	{}
5984	6118	{}
5984	2956	{}
5984	2188	{}
5984	10111	{}
5984	4174	{}
5984	4175	{}
5984	4176	{}
5984	1017	{}
5984	84126	{}
5984	4171	{}
5984	4172	{}
5984	4173	{}
5984	55120	{}
5984	5424	{}
5984	5427	{}
5984	6117	{}
5984	54962	{}
5984	2237	{}
5984	4292	{}
5984	10714	{}
5984	5425	{}
5984	63922	{}
5984	144715	{}
5984	3192	{}
5984	8914	{}
5984	5810	{}
5984	983	{}
5984	157570	{}
5985	5426	{}
5985	5111	{}
5985	9126	{}
5985	50485	{}
5985	63967	{}
5985	5557	{}
5985	5883	{}
5985	6119	{}
5985	23244	{}
5985	5422	{}
5985	57804	{}
5985	7156	{}
5985	3364	{}
5985	11073	{}
5985	7155	{}
5985	5981	{}
5985	1111	{}
5985	2176	{}
5985	2177	{}
5985	545	{}
5985	3978	{}
5985	2178	{}
5985	3280	{}
5985	22897	{}
5985	23649	{}
5985	990	{}
5985	80233	{}
5985	2175	{}
5985	55215	{}
5985	29089	{}
5985	79915	{}
5985	2187	{}
5985	7534	{}
5985	6118	{}
5985	2189	{}
5985	2188	{}
5985	4171	{}
5985	4174	{}
5985	79075	{}
5985	4176	{}
5985	84126	{}
5985	4683	{}
5985	55120	{}
5985	5424	{}
5985	5427	{}
5985	6117	{}
5985	54962	{}
5985	2237	{}
5985	157570	{}
5985	10714	{}
5985	5425	{}
5985	63922	{}
5985	144715	{}
5985	8914	{}
5985	23063	{}
5985	5810	{}
5985	1841	{}
339883	4779	{}
2555	66008	{}
2555	1759	{}
2555	2556	{}
2555	2557	{}
2555	4905	{}
2555	11345	{}
2555	11337	{}
2555	10243	{}
2555	29979	{}
2555	23710	{}
55343	201266	{}
55343	728661	{}
55343	51006	{}
55343	51000	{}
55343	11046	{}
55343	4247	{}
55343	2762	{}
55343	9771	{}
55343	10559	{}
6794	4303	{}
6794	2475	{}
6794	4739	{}
6794	595	{}
6794	6597	{}
6794	4893	{}
6794	4089	{}
6794	57521	{}
6794	57787	{}
6794	84446	{}
6794	3320	{}
6794	5881	{}
6794	7249	{}
6794	10454	{}
6794	5494	{}
6794	7248	{}
6794	5562	{}
6794	2309	{}
6794	2308	{}
6794	5728	{}
6794	150094	{}
6794	183	{}
6794	5564	{}
6794	5566	{}
6794	11180	{}
6794	51719	{}
6794	6009	{}
6794	2118	{}
6794	5571	{}
6794	51765	{}
6794	26259	{}
6794	23035	{}
6794	1509	{}
6794	5664	{}
6794	5563	{}
6794	2289	{}
6794	3667	{}
6794	2627	{}
6794	1978	{}
6794	2932	{}
6794	998	{}
6794	23239	{}
6794	901	{}
6794	23411	{}
6794	23410	{}
6794	4609	{}
6794	114790	{}
6794	9024	{}
6794	23235	{}
6794	2011	{}
6794	81617	{}
6794	92335	{}
6794	900	{}
6794	1026	{}
6794	11140	{}
6794	26060	{}
6794	6774	{}
6794	32	{}
6794	31	{}
6794	3569	{}
6794	4015	{}
6794	51422	{}
6794	472	{}
6794	7157	{}
6794	471	{}
6794	3845	{}
6794	23387	{}
6794	3265	{}
6794	5879	{}
6794	6198	{}
6794	79155	{}
6795	55920	{}
6795	8502	{}
6795	4085	{}
6795	9094	{}
6795	3619	{}
6795	55207	{}
6795	332	{}
6795	3320	{}
6795	9212	{}
6795	9184	{}
6795	22919	{}
6795	5899	{}
6795	9493	{}
6795	137886	{}
6795	990	{}
6795	1052	{}
6795	1058	{}
6795	699	{}
6795	126520	{}
6795	23397	{}
6795	9787	{}
6795	1017	{}
6795	165324	{}
6795	2669	{}
6795	9133	{}
6795	891	{}
6795	10403	{}
6795	991	{}
6795	9150	{}
6795	3832	{}
6795	10460	{}
6795	285643	{}
6795	998	{}
6795	24137	{}
6795	127829	{}
6795	5347	{}
6795	55968	{}
6795	22924	{}
6795	5898	{}
6795	5510	{}
6795	6867	{}
6795	10112	{}
6795	29127	{}
6795	121441	{}
6795	7704	{}
6795	2553	{}
6795	11004	{}
6795	1062	{}
6795	201161	{}
6795	83903	{}
6795	10982	{}
6795	983	{}
6795	55143	{}
6792	4810	{}
6792	1786	{}
6792	5881	{}
6792	4613	{}
6792	5879	{}
6792	4204	{}
6793	4690	{}
6793	8440	{}
6790	11190	{}
6790	1263	{}
6790	1781	{}
6790	5682	{}
6790	3320	{}
6790	5898	{}
6790	51433	{}
6790	3326	{}
6790	23369	{}
6790	28964	{}
6790	79866	{}
6790	699	{}
6790	85464	{}
6790	1778	{}
6790	11116	{}
6790	3619	{}
6790	5706	{}
6790	8655	{}
6790	994	{}
6790	246184	{}
6790	991	{}
6790	3832	{}
6790	8636	{}
6790	672	{}
6790	5518	{}
6790	2553	{}
6790	9662	{}
6790	22924	{}
6790	5510	{}
6790	9702	{}
6790	10112	{}
6790	29127	{}
6790	10197	{}
6790	1017	{}
6790	7314	{}
6790	1062	{}
6790	7311	{}
6790	5692	{}
6790	5690	{}
6790	5691	{}
6790	10615	{}
6790	5694	{}
6790	5695	{}
6790	10383	{}
6790	55755	{}
6790	5699	{}
6790	4739	{}
6790	10213	{}
6790	6598	{}
6790	11065	{}
6790	10733	{}
6790	55835	{}
6790	83903	{}
6790	22919	{}
6790	9491	{}
6790	10121	{}
6790	9493	{}
6790	84131	{}
6790	22995	{}
6790	22994	{}
6790	51199	{}
6790	834	{}
6790	5311	{}
6790	2305	{}
6790	8881	{}
6790	5689	{}
6790	5688	{}
6790	9787	{}
6790	5685	{}
6790	5684	{}
6790	5687	{}
6790	5686	{}
6790	83540	{}
6790	7532	{}
6790	580	{}
6790	80184	{}
6790	2932	{}
6790	55722	{}
6790	4218	{}
6790	24137	{}
6790	10540	{}
6790	8697	{}
6790	10036	{}
6790	10806	{}
6790	22981	{}
6790	1647	{}
6790	84962	{}
6790	7277	{}
6790	11004	{}
6790	5577	{}
6790	4751	{}
6790	79959	{}
6790	55125	{}
6790	10982	{}
6790	9793	{}
6790	5704	{}
6790	54434	{}
6790	5705	{}
6790	55968	{}
6790	4957	{}
6790	54820	{}
6790	3611	{}
6790	10142	{}
6790	29945	{}
6790	9738	{}
6790	56992	{}
6790	50855	{}
6790	332	{}
6790	8290	{}
6790	81565	{}
6790	55743	{}
6790	1871	{}
6790	9874	{}
6790	137886	{}
6790	3161	{}
6790	4946	{}
6790	5708	{}
6790	5709	{}
6790	7157	{}
6790	22974	{}
6790	51434	{}
6790	5701	{}
6790	5702	{}
6790	813	{}
6790	84612	{}
6790	8826	{}
6790	23397	{}
6790	983	{}
6790	165324	{}
6790	9133	{}
6790	23332	{}
6790	10403	{}
6790	2625	{}
6790	8772	{}
6790	51529	{}
6790	5108	{}
6790	10393	{}
6790	26524	{}
6790	9861	{}
6790	5899	{}
6790	7846	{}
6790	7840	{}
6790	9232	{}
6790	5347	{}
6790	5719	{}
6790	5718	{}
6790	5717	{}
6790	5716	{}
6790	5715	{}
6790	5714	{}
6790	5713	{}
6790	5711	{}
6790	5710	{}
6790	1454	{}
6790	1453	{}
6790	55142	{}
6790	55143	{}
6790	7283	{}
6790	29882	{}
6790	5116	{}
6790	4085	{}
6790	126520	{}
6790	55973	{}
6790	9184	{}
6790	996	{}
6790	5058	{}
6790	5528	{}
6790	4613	{}
6790	7324	{}
6790	64682	{}
6790	7321	{}
6790	1058	{}
6790	5720	{}
6790	5721	{}
6790	5921	{}
6790	675	{}
6790	22897	{}
6790	891	{}
6790	207	{}
6790	285643	{}
6790	54998	{}
6790	23198	{}
6790	10460	{}
6790	5048	{}
6790	9212	{}
6790	6867	{}
6790	4792	{}
6790	4926	{}
6790	80254	{}
6790	121441	{}
6790	7334	{}
6790	11258	{}
6790	8481	{}
6790	5566	{}
6790	6233	{}
963	914	{}
81545	7874	{}
81545	8609	{}
81545	6050	{}
6296	23522	{}
6296	47	{}
6296	9139	{}
6296	35	{}
6296	32	{}
6296	31	{}
260293	392636	{}
260293	6309	{}
271	122622	{}
271	3614	{}
271	158067	{}
271	159	{}
271	158	{}
271	124583	{}
271	132	{}
271	957	{}
271	5139	{}
271	5138	{}
271	30833	{}
271	51292	{}
271	3615	{}
271	1633	{}
271	22978	{}
271	3251	{}
271	955	{}
271	4907	{}
271	956	{}
271	5150	{}
271	131870	{}
271	203	{}
271	205	{}
271	2766	{}
271	9583	{}
271	10846	{}
271	471	{}
271	353	{}
271	377841	{}
272	122622	{}
272	3614	{}
272	158067	{}
272	159	{}
272	158	{}
272	124583	{}
272	132	{}
272	957	{}
272	5139	{}
272	5138	{}
272	30833	{}
272	51292	{}
272	3615	{}
272	1633	{}
272	22978	{}
272	3251	{}
272	955	{}
272	4907	{}
272	956	{}
272	5150	{}
272	131870	{}
272	203	{}
272	205	{}
272	2766	{}
272	9583	{}
272	10846	{}
272	471	{}
272	353	{}
272	377841	{}
55835	7283	{}
55835	80097	{}
55835	10142	{}
55835	6491	{}
55835	10806	{}
55835	11190	{}
55835	9738	{}
55835	5048	{}
55835	10733	{}
55835	55125	{}
55835	3320	{}
55835	219844	{}
55835	5116	{}
55835	10383	{}
55835	10210	{}
55835	22919	{}
55835	10121	{}
55835	440145	{}
55835	259266	{}
55835	9793	{}
55835	22995	{}
55835	22994	{}
55835	79866	{}
55835	653784	{}
55835	5566	{}
55835	1778	{}
55835	11116	{}
55835	2035	{}
55835	27229	{}
55835	983	{}
55835	7534	{}
55835	8655	{}
55835	22897	{}
55835	7532	{}
55835	84131	{}
55835	23332	{}
55835	163786	{}
55835	1781	{}
55835	121441	{}
55835	80184	{}
55835	8636	{}
55835	79648	{}
55835	55722	{}
55835	4218	{}
55835	672	{}
55835	5518	{}
55835	5108	{}
55835	9662	{}
55835	84962	{}
55835	114791	{}
55835	9702	{}
55835	7846	{}
55835	10426	{}
55835	7840	{}
55835	80254	{}
55835	22981	{}
55835	5347	{}
55835	10844	{}
55835	7277	{}
55835	5577	{}
55835	11258	{}
55835	79959	{}
55835	282991	{}
55835	1454	{}
55835	8481	{}
55835	27175	{}
55835	1453	{}
55835	55755	{}
55835	4751	{}
55835	55142	{}
55835	4957	{}
55835	54820	{}
55835	10540	{}
274	9200	{}
274	54453	{}
274	1785	{}
274	8301	{}
274	6456	{}
274	8867	{}
274	859	{}
274	6598	{}
274	5868	{}
274	1759	{}
274	79890	{}
274	1173	{}
274	5533	{}
274	5532	{}
274	382	{}
274	5530	{}
274	4609	{}
274	160	{}
274	161	{}
274	8871	{}
274	55909	{}
274	51100	{}
274	8853	{}
274	2060	{}
274	29924	{}
275	10840	{}
275	1738	{}
275	4524	{}
275	123263	{}
275	10841	{}
275	7298	{}
275	6472	{}
275	6470	{}
275	4522	{}
275	4548	{}
275	471	{}
275	25902	{}
275	200895	{}
275	10797	{}
275	441024	{}
275	2731	{}
275	160428	{}
55830	28972	{}
55831	56851	{}
55831	51234	{}
55831	10328	{}
55831	51016	{}
55831	284361	{}
55831	23065	{}
55831	93380	{}
55831	9694	{}
55831	83460	{}
389203	8683	{}
389203	10992	{}
389203	83443	{}
4647	55591	{}
4647	23682	{}
4647	10083	{}
57478	27005	{}
9529	54726	{}
9529	10273	{}
9529	9532	{}
9529	3308	{}
9529	65018	{}
9258	79660	{}
9258	5577	{}
9258	5576	{}
9258	5575	{}
9258	137075	{}
9258	5573	{}
9258	3320	{}
9258	3326	{}
9524	10965	{}
9524	6342	{}
9524	79071	{}
9524	64834	{}
9524	79644	{}
9524	79993	{}
9524	30	{}
9524	641371	{}
9524	122970	{}
9524	55825	{}
9524	201562	{}
9524	51144	{}
9524	9200	{}
9525	10277	{}
9525	23327	{}
9525	10413	{}
9525	137492	{}
9525	5119	{}
9525	91782	{}
9525	9101	{}
9525	51510	{}
9525	128866	{}
9525	51534	{}
9525	27183	{}
9525	27243	{}
9525	79720	{}
9525	56893	{}
9525	790	{}
9525	9146	{}
9525	11267	{}
9525	8882	{}
9525	84936	{}
9525	8615	{}
9525	5869	{}
9525	10015	{}
9525	283237	{}
9525	29979	{}
9525	79643	{}
9525	51160	{}
9525	7298	{}
9525	92421	{}
9525	29082	{}
9525	57132	{}
9525	29086	{}
9525	54862	{}
9525	55165	{}
9525	7251	{}
9525	51035	{}
9525	25978	{}
9525	7314	{}
9525	55048	{}
9525	7311	{}
9525	9559	{}
9525	51028	{}
9525	84313	{}
9525	9798	{}
9525	25930	{}
9525	6233	{}
9526	91869	{}
9526	10195	{}
9526	79087	{}
9526	8813	{}
9526	29929	{}
9526	8818	{}
9527	9341	{}
9527	9342	{}
9527	6836	{}
9527	6811	{}
9527	6810	{}
9527	23673	{}
9527	10652	{}
9527	11345	{}
9527	6843	{}
9527	10791	{}
9527	23710	{}
9527	55014	{}
9527	8615	{}
9527	26984	{}
9527	4905	{}
9527	8673	{}
9527	84342	{}
9527	83548	{}
9527	8675	{}
9527	8674	{}
9527	8677	{}
9527	6809	{}
9527	10282	{}
9527	9117	{}
9527	8775	{}
9527	10228	{}
9527	23256	{}
9527	9482	{}
9527	8417	{}
9527	6844	{}
9527	6845	{}
9527	143187	{}
9527	51272	{}
9527	7157	{}
9527	5870	{}
9527	9570	{}
9527	63908	{}
9527	10490	{}
9520	54726	{}
9520	7311	{}
9520	10213	{}
9520	9491	{}
9520	1816	{}
9520	5708	{}
9520	5709	{}
9520	7314	{}
9520	5704	{}
9520	5705	{}
9520	5720	{}
9520	5721	{}
9520	5701	{}
9520	5702	{}
9520	7367	{}
9520	5689	{}
9520	5688	{}
9520	5685	{}
9520	5684	{}
9520	5687	{}
9520	5686	{}
9520	5682	{}
9520	23198	{}
9520	9861	{}
9520	10197	{}
9520	51056	{}
9520	5719	{}
9520	5718	{}
9520	5717	{}
9520	5716	{}
9520	5715	{}
9520	5714	{}
9520	5713	{}
9520	5711	{}
9520	5710	{}
9520	5692	{}
9520	23380	{}
9520	5690	{}
9520	5691	{}
9520	5694	{}
9520	5695	{}
9520	5699	{}
9520	5706	{}
9520	6233	{}
9521	472	{}
9521	9255	{}
9521	26151	{}
9521	3376	{}
9521	1615	{}
9521	4141	{}
9521	6137	{}
9521	3735	{}
9521	1933	{}
9521	1936	{}
9521	7965	{}
9521	51520	{}
9521	5917	{}
9521	5859	{}
57472	10140	{}
57472	9337	{}
57472	85456	{}
57472	9125	{}
57472	1981	{}
57472	1977	{}
57472	9924	{}
57472	1975	{}
57472	1974	{}
57472	246175	{}
57472	29883	{}
57472	4848	{}
57472	55571	{}
57472	9775	{}
57472	1656	{}
57472	26986	{}
57472	4850	{}
84126	995	{}
84126	4361	{}
84126	50485	{}
84126	63967	{}
84126	5883	{}
84126	4436	{}
84126	23594	{}
84126	6119	{}
84126	4171	{}
84126	3364	{}
84126	11073	{}
84126	51550	{}
84126	1111	{}
84126	2176	{}
84126	2177	{}
84126	545	{}
84126	7534	{}
84126	2178	{}
84126	1017	{}
84126	22897	{}
84126	890	{}
84126	5001	{}
84126	5000	{}
84126	990	{}
84126	993	{}
84126	80233	{}
84126	57697	{}
84126	2175	{}
84126	672	{}
84126	55215	{}
84126	29089	{}
84126	8317	{}
84126	2187	{}
84126	91442	{}
84126	2189	{}
84126	2188	{}
84126	8318	{}
84126	3280	{}
84126	4174	{}
84126	4175	{}
84126	4176	{}
84126	6118	{}
84126	4683	{}
84126	4172	{}
84126	4173	{}
84126	55120	{}
84126	6117	{}
84126	54962	{}
84126	3014	{}
84126	472	{}
84126	144715	{}
84126	10926	{}
84126	8914	{}
84126	5810	{}
84126	7158	{}
84126	4998	{}
84126	4999	{}
84128	54606	{}
84128	55341	{}
84128	27042	{}
84128	84916	{}
84128	2091	{}
84128	11056	{}
84128	161424	{}
84128	10514	{}
84128	5822	{}
84128	26574	{}
84128	55299	{}
84128	83448	{}
84128	10813	{}
84128	60487	{}
84128	51068	{}
84128	84154	{}
84128	123169	{}
84128	10521	{}
84128	9277	{}
84128	55622	{}
84128	10528	{}
84128	10885	{}
84128	84365	{}
84128	23560	{}
84128	79039	{}
84128	9904	{}
84128	11103	{}
84128	10969	{}
84128	10199	{}
84128	23160	{}
84128	54517	{}
84128	54552	{}
84128	134430	{}
84128	80135	{}
84128	51602	{}
84128	8602	{}
84128	705	{}
84128	11137	{}
84128	25885	{}
84128	26156	{}
84128	26155	{}
84128	84135	{}
84128	55226	{}
84128	55131	{}
84128	10607	{}
84128	1655	{}
84128	64425	{}
84128	9724	{}
84128	55759	{}
84128	55720	{}
84128	84294	{}
84128	117246	{}
84128	64216	{}
84128	22984	{}
84128	79954	{}
84128	51187	{}
84128	55127	{}
84128	51106	{}
84128	57050	{}
84128	9790	{}
84128	79050	{}
84128	56902	{}
84128	10412	{}
84128	2593	{}
84128	5036	{}
84128	9533	{}
84128	23481	{}
84128	23246	{}
84128	55813	{}
84128	1121	{}
84128	57062	{}
84128	55153	{}
84128	10153	{}
84128	9136	{}
84128	55272	{}
84128	4839	{}
84128	83743	{}
84128	57647	{}
84128	8833	{}
84128	54475	{}
84128	29889	{}
84128	26354	{}
84128	23223	{}
84128	25879	{}
84128	92856	{}
84128	27340	{}
84128	51154	{}
84128	84172	{}
84128	51388	{}
84128	23212	{}
84128	10171	{}
84128	64318	{}
84128	27292	{}
84128	8480	{}
84128	51096	{}
84128	221078	{}
64902	123688	{}
64902	9380	{}
64902	2731	{}
64902	112817	{}
64902	211	{}
64902	6472	{}
64902	2628	{}
64902	6470	{}
64902	51179	{}
64902	1610	{}
64902	1757	{}
64902	23464	{}
64902	81888	{}
64900	983	{}
64900	84649	{}
64900	10555	{}
64900	5337	{}
64900	5338	{}
64900	154141	{}
64900	56894	{}
64900	1056	{}
64900	9388	{}
64900	85465	{}
64900	57104	{}
64900	253558	{}
64900	1019	{}
64900	80339	{}
64900	23399	{}
64900	3990	{}
64900	23646	{}
64900	10390	{}
64900	5128	{}
64900	5129	{}
64900	5127	{}
64900	129642	{}
64900	1040	{}
64900	1021	{}
64900	1020	{}
64900	346606	{}
64900	1017	{}
26024	4716	{}
26024	54931	{}
26024	4700	{}
26024	5442	{}
26024	1337	{}
26024	51079	{}
26024	1345	{}
26024	9377	{}
26024	54539	{}
26024	521	{}
26024	522	{}
26024	509	{}
26024	55037	{}
26024	513	{}
26024	79810	{}
26024	539	{}
55298	9451	{}
55298	91445	{}
5981	23476	{}
5981	836	{}
5981	23649	{}
5981	5425	{}
5981	5427	{}
5981	5426	{}
5981	7520	{}
5981	5422	{}
5981	10714	{}
5981	57804	{}
5981	5557	{}
5981	63922	{}
5981	2237	{}
5981	5424	{}
5981	5111	{}
5981	1386	{}
51263	65008	{}
51263	51021	{}
51263	63931	{}
51263	64978	{}
22877	10628	{}
22877	10608	{}
22870	283373	{}
22870	261726	{}
22870	9282	{}
22870	23243	{}
22870	23451	{}
22870	5537	{}
22870	4794	{}
22870	91526	{}
22870	9862	{}
22870	5515	{}
22870	5516	{}
22873	2737	{}
22873	3161	{}
22878	122553	{}
22878	58485	{}
22878	126003	{}
22878	6399	{}
22878	25851	{}
22878	79090	{}
22878	51112	{}
22878	27095	{}
22878	51693	{}
22878	81876	{}
22878	7109	{}
22878	27343	{}
22878	80006	{}
22878	5861	{}
22878	51399	{}
22879	57617	{}
22879	905	{}
22879	23339	{}
22879	27072	{}
22879	9367	{}
22879	27342	{}
22879	7879	{}
84699	8986	{}
84699	5499	{}
84699	5500	{}
84699	5501	{}
84699	10488	{}
84699	200186	{}
84699	817	{}
84699	5566	{}
84699	5567	{}
84699	818	{}
84699	2033	{}
84699	23175	{}
84699	814	{}
84699	1390	{}
84699	207	{}
84699	9252	{}
84699	2932	{}
84699	5465	{}
84699	3171	{}
84699	5105	{}
84699	5593	{}
84699	5595	{}
84699	5594	{}
84699	5578	{}
84699	5613	{}
84699	208	{}
84699	90993	{}
84699	22926	{}
84699	1386	{}
84699	1387	{}
84693	4329	{}
84693	32	{}
84693	31	{}
84693	2643	{}
84693	873	{}
84693	5096	{}
84693	5095	{}
84693	326625	{}
84693	4594	{}
84693	166785	{}
84693	6697	{}
3516	3714	{}
3516	23462	{}
3516	3569	{}
3516	595	{}
3516	3065	{}
3516	9611	{}
3516	84441	{}
3516	6599	{}
3516	1871	{}
3516	84667	{}
3516	6907	{}
3516	1387	{}
3516	1487	{}
3516	3066	{}
3516	27044	{}
3516	83933	{}
3516	22938	{}
3516	1488	{}
3516	8850	{}
3516	5728	{}
3516	9734	{}
3516	3840	{}
3516	6662	{}
3516	9612	{}
3516	171558	{}
3516	1855	{}
3516	25942	{}
3516	182	{}
3516	23013	{}
3516	5927	{}
3516	2033	{}
3516	1024	{}
3516	8841	{}
3516	10014	{}
3516	55534	{}
3516	1655	{}
3516	9978	{}
3516	892	{}
3516	2625	{}
3516	639	{}
3516	79718	{}
3516	54567	{}
3516	9253	{}
3516	3839	{}
3516	64783	{}
3516	8454	{}
3516	7027	{}
3516	28514	{}
3516	4609	{}
3516	1869	{}
3516	7029	{}
3516	51523	{}
3516	9541	{}
3516	3280	{}
3516	5663	{}
3516	1026	{}
3516	3394	{}
3516	7089	{}
3516	6502	{}
3516	6500	{}
3516	7088	{}
3516	7157	{}
3516	3096	{}
3516	5932	{}
3516	9794	{}
3516	51142	{}
3516	1385	{}
3516	4854	{}
3516	4851	{}
84696	10113	{}
90313	7157	{}
2686	373156	{}
2686	2730	{}
2686	570	{}
2686	9446	{}
2686	2948	{}
2686	2947	{}
2686	2946	{}
2686	2941	{}
2686	2940	{}
2686	2882	{}
2686	2744	{}
2686	2747	{}
2686	2746	{}
2686	51060	{}
2686	4259	{}
2686	4258	{}
2686	2877	{}
2686	2876	{}
2686	2938	{}
2686	2939	{}
2686	2936	{}
2686	2937	{}
2686	2879	{}
2686	2878	{}
2686	51380	{}
2686	2729	{}
2686	4257	{}
2686	2950	{}
2686	2952	{}
2686	51056	{}
2686	79017	{}
2686	79850	{}
2686	493869	{}
2686	119391	{}
2686	2571	{}
2686	2752	{}
2686	290	{}
1655	84916	{}
1655	8175	{}
1655	9790	{}
1655	60487	{}
1655	705	{}
1655	10657	{}
1655	54606	{}
1655	23481	{}
1655	11137	{}
1655	25885	{}
1655	2091	{}
1655	26354	{}
1655	11056	{}
1655	23223	{}
1655	51388	{}
1655	23246	{}
1655	55127	{}
1655	10607	{}
1655	10412	{}
1655	26155	{}
1655	5822	{}
1655	5936	{}
1655	7157	{}
1655	55299	{}
1655	55131	{}
1655	1736	{}
1655	23160	{}
1655	9782	{}
1655	64848	{}
1655	51068	{}
1655	29889	{}
1655	170506	{}
1655	84365	{}
1655	134430	{}
1655	3189	{}
1655	55153	{}
1655	84172	{}
1655	4090	{}
1655	4211	{}
1655	10521	{}
1655	54552	{}
1655	3276	{}
1655	3190	{}
1655	55720	{}
1655	10528	{}
1655	1659	{}
1655	22984	{}
1655	100	{}
1655	8241	{}
1655	23560	{}
1655	4839	{}
1655	79039	{}
1655	9904	{}
1655	29102	{}
1655	83743	{}
1655	4154	{}
1655	27250	{}
1655	51187	{}
1655	79954	{}
1655	84154	{}
1655	3187	{}
1655	57062	{}
1655	10949	{}
1655	55226	{}
1655	51729	{}
1655	55759	{}
1655	9794	{}
1655	51154	{}
1655	51602	{}
1655	5976	{}
1655	8833	{}
1655	1660	{}
285848	51099	{}
285848	113828	{}
98	84532	{}
98	219	{}
98	55902	{}
98	224	{}
98	223	{}
98	501	{}
112950	6837	{}
112950	10001	{}
112950	9611	{}
112950	79718	{}
112950	9477	{}
112950	1052	{}
112950	6907	{}
112950	400569	{}
112950	5469	{}
112950	9612	{}
112950	9862	{}
112950	10432	{}
112950	9325	{}
112950	1050	{}
112950	84246	{}
112950	219541	{}
112950	10025	{}
112950	9967	{}
112950	90390	{}
112950	80205	{}
112950	51003	{}
112950	9282	{}
112950	25836	{}
112950	2033	{}
112950	1019	{}
112950	133522	{}
112950	23054	{}
112950	7471	{}
112950	29079	{}
112950	9978	{}
112950	892	{}
112950	8202	{}
112950	9150	{}
112950	896	{}
112950	1051	{}
112950	9443	{}
112950	9439	{}
112950	55090	{}
112950	9442	{}
112950	79991	{}
112950	9440	{}
112950	54797	{}
112950	5465	{}
112950	7040	{}
112950	10499	{}
112950	8841	{}
112950	23091	{}
112950	5468	{}
112950	9314	{}
112950	1959	{}
112950	23097	{}
112950	5105	{}
112950	1024	{}
112950	948	{}
112950	7480	{}
112950	80306	{}
112950	9412	{}
112950	96764	{}
112950	51129	{}
112950	55588	{}
112950	10498	{}
112950	23389	{}
112950	8453	{}
112950	1387	{}
112950	9968	{}
112950	9969	{}
112950	9441	{}
90	2965	{}
90	2967	{}
90	6615	{}
90	4086	{}
90	4087	{}
90	4089	{}
90	6498	{}
90	51422	{}
90	83729	{}
90	1147	{}
90	51176	{}
90	5256	{}
90	3551	{}
90	5566	{}
90	5567	{}
90	5562	{}
90	1025	{}
90	654	{}
90	655	{}
90	652	{}
90	650	{}
90	25805	{}
90	2071	{}
90	26018	{}
90	659	{}
90	4092	{}
90	4091	{}
90	4090	{}
90	2280	{}
90	2281	{}
90	3625	{}
[truncated: 127,711 more rows]
